# Supplementary material for: Self-activating air filtration device for aerosol control during luminal instruments drying in the sterile processing department
Source: PLoS One. 2025 Sep 10;20(9):e0331485. doi: 10.1371/journal.pone.0331485 (PMC12422485; doi:10.1371/journal.pone.0331485)
Supplement: S1 Data — (XLSX) [file pone.0331485.s001.xlsx]

## Sheet: Sheet1
	Times	The number of airborne dust particles（n）
		0.3μm	0.5μm	1μm	2.5μm	5μm	10μm
Without a HEPA filter	1	226414	19787	1413	131	52	4
	2	229857	19996	1429	133	53	5
	3	233469	20002	1381	128	47	4
	4	221116	19328	1373	127	50	4
	5	223628	19137	1312	121	44	3
	6	209351	19047	1403	131	54	5
	7	212203	19426	1446	135	56	5
	8	215282	19270	1407	131	54	5
	9	200113	17764	1285	120	49	4
	10	195472	17400	1258	117	47	4
With a HEPA filter	1	49519	4380	334	31	14	1
	2	44605	3762	267	25	10	0
	3	48486	4186	315	29	12	1
	4	47477	4094	293	27	9	0
	5	50443	4436	348	33	15	1
	6	45434	4143	341	32	15	1
	7	44464	4045	331	31	15	1
	8	44421	4037	320	30	14	1
	9	38391	3286	215	19	8	0
	10	45168	4145	338	32	15	1
